# Supplementary material for: Synthesis of α,ω-bis-Mercaptoacyl Poly(alkyl oxide)s and Development of Thioether Cross-Linked Liposome Scaffolds for Sustained Release of Drugs
Source: Molecules. 2024 Mar 15;29(6):1312. doi: 10.3390/molecules29061312 (PMC10975287; doi:10.3390/molecules29061312)
Supplement: Supplementary file 1 [file molecules-29-01312-s001.zip]

Archive with 1 entries (1 files):
- molecules-2889197-supplementary.pdf
